# Supplementary material for: Assessment of the localization of chondroitin sulfate in various types of endometrial carcinoma
Source: PLoS One. 2024 May 28;19(5):e0304420. doi: 10.1371/journal.pone.0304420 (PMC11132439; doi:10.1371/journal.pone.0304420)
Supplement: S1 Table — All raw data on the staining score and tumor nest count are available in the Excel file. (XLSX) [file pone.0304420.s002.xlsx]

## Sheet: the number of tumor nest
Sample No.	field 1	field 2	field 3	field 4	field 5						Steel-Dwass Test ( Significance level 5%)
G1-1	13	10	15	10	10
G1-2	15	7	9	14	9
G1-3	6	7	6	8	6											P＜0.001
G1-4	6	2	5	8	10
G1-5	7	14	7	14	16
G1-6	4	2	4	3	4									P＜0.001				P＜0.001
G1-7	6	2	4	6	1
G1-8	6	15	8	15	15
G1-9	6	6	7	5	7							G1				G2				G3
G1-10	7	6	10	9	14
G2-1	7	1	6	1	1
G2-2	2	5	2	3	5
G2-3	12	14	7	5	2
G2-4	4	5	5	3	2							R version 4.1.2.
G2-5	5	3	3	3	2
G2-6	2	11	9	10	5
G3-1	2	1	1	2	2
G3-2	1	1	2	1	1
G3-3	1	1	1	1	1
G3-4	1	1	1	1	2
G3-5	1	1	1	1	1
G3-6	1	1	1	1	4
G3-7	1	1	4	5	3
G3-8	2	1	4	2	1
G3-9	2	5	4	6	2
G3-10	1	1	1	1	3

## Sheet: G1 vs G2
		CS-immunostaining scores in periglandular stromal region
Sample No.	Intensity of staining				Extent of staining
	negative	weak	moderate	strong	≦25%	26-50%	51-75%	76-100%				Intensity		Distribution		Total
G1-1			✓				✓		5			G1	G2	G1	G2	G1	G2
G1-2			✓				✓		5			2	2	3	1	5	3
G1-3			✓				✓		5			2	2	3	1	5	3
G1-4			✓			✓			4			2	2	3	2	5	4
G1-5				✓				✓	7			2	2	2	1	4	3
G1-6			✓			✓			4			3	1	4	1	7	2
G1-7			✓			✓			4			2	2	2	3	4	5
G1-8			✓			✓			4			2		2		4
G1-9			✓			✓			4			2		2		4
G1-10			✓				✓		5			2		2		4
G2-1			✓		✓				3			2		3		5
G2-2			✓		✓				3		Mean	2.1	1.83333	2.6	1.5	4.7	3.33333
G2-3			✓			✓			4		SD	0.3	0.372678	0.663325	0.763763	0.9	0.942809
G2-4			✓		✓				3		Median	2	2	2.5	1	4.5	3
G2-5		✓			✓				2		MAX	3	2	4	3	7	5
G2-6			✓				✓		5		Min	2	1	2	1	4	2
